# Supplementary material for: Using RNA-Seq to Profile Soybean Seed Development from Fertilization to Maturity
Source: PLoS One. 2013 Mar 15;8(3):e59270. doi: 10.1371/journal.pone.0059270 (PMC3598657; doi:10.1371/journal.pone.0059270)
Supplement: Table S1 — Gene models depicted in three sets of clusters. (XLSX) [file pone.0059270.s004.xlsx]

## Sheet: Sheet1
Table S1. Gene models depicted in three sets of clusters.
The specific gene models depicted in Figures S1 (young), S2 (older), and S3 (TF) are listed, along with the cluster to which they belong.
Model	Cluster
Glyma09g12200.1	1 (young)
Glyma06g48050.1	1 (young)
Glyma09g12200.2	1 (young)
Glyma09g12200.3	1 (young)
Glyma09g12200.4	1 (young)
Glyma09g12200.5	1 (young)
Glyma09g12200.6	1 (young)
Glyma09g12200.7	1 (young)
Glyma13g12120.1	1 (young)
Glyma01g32750.1	1 (young)
Glyma13g11810.1	1 (young)
Glyma13g12060.1	1 (young)
Glyma13g12170.1	1 (young)
Glyma19g37000.1	1 (young)
Glyma19g37000.2	1 (young)
Glyma10g37620.1	1 (young)
Glyma10g37650.1	1 (young)
Glyma13g04580.1	1 (young)
Glyma17g03850.1	1 (young)
Glyma17g11400.1	1 (young)
Glyma13g31060.1	2 (young)
Glyma13g31060.2	2 (young)
Glyma13g31060.3	2 (young)
Glyma13g31060.4	2 (young)
Glyma15g08300.1	2 (young)
Glyma10g39330.1	2 (young)
Glyma20g28440.1	2 (young)
Glyma05g03900.2	2 (young)
Glyma10g36610.2	2 (young)
Glyma17g14370.1	2 (young)
Glyma09g40960.3	2 (young)
Glyma18g44850.1	2 (young)
Glyma0523s00200.1	3 (young)
Glyma19g11970.1	3 (young)
Glyma10g28890.2	4 (young)
Glyma20g23080.2	4 (young)
Glyma02g38920.1	4 (young)
Glyma20g21230.1	4 (young)
Glyma04g11400.1	4 (young)
Glyma07g31770.1	4 (young)
Glyma07g34440.1	4 (young)
Glyma14g06630.1	4 (young)
Glyma18g14980.1	4 (young)
Glyma05g23230.1	4 (young)
Glyma05g23240.1	4 (young)
Glyma01g03570.1	4 (young)
Glyma10g39780.1	4 (young)
Glyma10g39780.2	4 (young)
Glyma10g39780.3	4 (young)
Glyma10g39780.5	4 (young)
Glyma10g39780.6	4 (young)
Glyma10g39780.8	4 (young)
Glyma20g27950.1	4 (young)
Glyma20g27950.2	4 (young)
Glyma20g27950.3	4 (young)
Glyma20g27950.4	4 (young)
Glyma07g28940.1	5 (young)
Glyma11g10480.1	5 (young)
Glyma11g12470.1	5 (young)
Glyma13g31650.1	5 (young)
Glyma13g31900.1	5 (young)
Glyma03g32380.1	5 (young)
Glyma03g36560.1	5 (young)
Glyma04g06700.1	5 (young)
Glyma11g02190.1	5 (young)
Glyma11g02250.1	5 (young)
Glyma15g15800.1	5 (young)
Glyma19g35110.1	5 (young)
Glyma20g38480.1	5 (young)
Glyma02g43270.1	5 (young)
Glyma05g25810.1	6 (young)
Glyma08g08770.1	6 (young)
Glyma08g08770.2	6 (young)
Glyma04g35030.1	6 (young)
Glyma06g19720.1	6 (young)
Glyma08g45810.1	6 (young)
Glyma08g21390.1	6 (young)
Glyma11g15050.1	6 (young)
Glyma11g15060.1	6 (young)
Glyma11g15070.1	6 (young)
Glyma11g15090.1	6 (young)
Glyma11g37960.1	6 (young)
Glyma11g37960.3	6 (young)
Glyma11g37970.1	6 (young)
Glyma11g37970.2	6 (young)
Glyma11g37970.3	6 (young)
Glyma11g37970.4	6 (young)
Glyma11g37970.5	6 (young)
Glyma12g07030.1	6 (young)
Glyma12g07040.1	6 (young)
Glyma12g07050.1	6 (young)
Glyma13g40890.1	6 (young)
Glyma13g40900.1	6 (young)
Glyma13g40940.1	6 (young)
Glyma15g04520.1	6 (young)
Glyma15g04530.1	6 (young)
Glyma15g04540.1	6 (young)
Glyma17g07070.1	6 (young)
Glyma17g29920.1	6 (young)
Glyma18g01860.1	6 (young)
Glyma18g01860.2	6 (young)
Glyma18g01860.3	6 (young)
Glyma18g01870.1	6 (young)
Glyma07g03910.1	6 (young)
Glyma05g03880.1	6 (young)
Glyma05g03900.1	6 (young)
Glyma07g17030.1	6 (young)
Glyma11g12810.1	6 (young)
Glyma18g41610.1	6 (young)
Glyma12g06950.1	6 (young)
Glyma08g21390.2	6 (young)
Glyma10g35870.2	1 (older)
Glyma10g35870.1	1 (older)
Glyma10g35840.1	1 (older)
Glyma15g16260.1	2 (older)
Glyma10g35010.1	2 (older)
Glyma04g01180.1	2 (older)
Glyma09g31740.1	2 (older)
Glyma12g36430.1	2 (older)
Glyma07g10030.1	2 (older)
Glyma07g35310.2	2 (older)
Glyma07g35310.1	2 (older)
Glyma17g23900.1	2 (older)
Glyma05g11630.1	2 (older)
Glyma13g35320.1	2 (older)
Glyma13g44020.1	2 (older)
Glyma05g23680.1	2 (older)
Glyma15g01320.1	2 (older)
Glyma17g16620.1	2 (older)
Glyma13g31120.1	2 (older)
Glyma03g30040.1	2 (older)
Glyma10g07410.1	2 (older)
Glyma10g35010.2	2 (older)
Glyma19g32920.1	2 (older)
Glyma13g36780.1	2 (older)
Glyma13g17980.1	2 (older)
Glyma16g03470.1	2 (older)
Glyma17g04550.1	2 (older)
Glyma03g34680.1	2 (older)
Glyma05g08880.1	2 (older)
Glyma18g43320.1	2 (older)
Glyma17g03600.1	2 (older)
Glyma10g03310.1	2 (older)
Glyma08g18400.1	2 (older)
Glyma17g17860.1	2 (older)
Glyma10g39270.1	2 (older)
Glyma03g07470.1	2 (older)
Glyma08g17100.1	2 (older)
Glyma20g28550.1	2 (older)
Glyma03g34680.2	2 (older)
Glyma01g29480.1	2 (older)
Glyma03g29440.1	2 (older)
Glyma06g16380.3	2 (older)
Glyma06g16380.4	2 (older)
Glyma19g00200.2	3 (older)
Glyma19g00200.4	3 (older)
Glyma19g00200.1	3 (older)
Glyma19g00200.3	3 (older)
Glyma05g08700.1	3 (older)
Glyma05g08700.3	3 (older)
Glyma05g08700.4	3 (older)
Glyma05g08700.2	3 (older)
Glyma17g10050.2	3 (older)
Glyma17g03040.1	3 (older)
Glyma07g15800.1	3 (older)
Glyma18g32760.1	3 (older)
Glyma10g35100.1	3 (older)
Glyma20g32460.1	3 (older)
Glyma19g39240.1	3 (older)
Glyma11g15870.1	3 (older)
Glyma09g28930.1	3 (older)
Glyma06g42070.2	3 (older)
Glyma12g16390.1	3 (older)
Glyma06g42070.5	3 (older)
Glyma09g04950.1	3 (older)
Glyma09g04950.4	3 (older)
Glyma09g04950.3	3 (older)
Glyma09g04950.2	3 (older)
Glyma02g08400.1	4 (older)
Glyma07g38790.1	4 (older)
Glyma20g24530.1	4 (older)
Glyma20g24530.5	4 (older)
Glyma20g24530.2	4 (older)
Glyma20g24530.3	4 (older)
Glyma20g24530.4	4 (older)
Glyma08g46080.2	4 (older)
Glyma08g46080.1	4 (older)
Glyma12g34160.1	4 (older)
Glyma09g28700.1	4 (older)
Glyma14g26410.1	4 (older)
Glyma09g28730.1	4 (older)
Glyma09g28720.1	4 (older)
Glyma14g26400.1	4 (older)
Glyma17g04340.1	4 (older)
Glyma03g32030.1	4 (older)
Glyma03g32020.1	4 (older)
Glyma03g39940.1	4 (older)
Glyma19g42490.1	4 (older)
Glyma09g28710.1	4 (older)
Glyma02g01590.1	5 (older)
Glyma08g45530.1	5 (older)
Glyma01g10900.1	5 (older)
Glyma08g12270.1	5 (older)
Glyma08g12280.1	5 (older)
Glyma05g29130.1	5 (older)
Glyma13g42310.1	5 (older)
Glyma13g26340.1	5 (older)
Glyma20g28650.2	5 (older)
Glyma20g28660.1	5 (older)
Glyma20g28650.1	5 (older)
Glyma10g39150.1	5 (older)
Glyma10g03390.2	5 (older)
Glyma10g03400.1	5 (older)
Glyma13g11920.1	6 (older)
Glyma13g11840.1	6 (older)
Glyma13g11910.1	6 (older)
Glyma13g12010.1	6 (older)
Glyma13g11930.1	6 (older)
Glyma13g11900.1	6 (older)
Glyma13g11970.1	6 (older)
Glyma13g11940.2	6 (older)
Glyma13g11850.1	6 (older)
Glyma13g11830.1	6 (older)
Glyma13g12140.1	6 (older)
Glyma05g09990.1	6 (older)
Glyma13g11880.1	6 (older)
Glyma13g12200.1	6 (older)
Glyma13g11960.1	6 (older)
Glyma13g11990.1	6 (older)
Glyma13g11950.1	6 (older)
Glyma13g11870.1	6 (older)
Glyma13g11860.1	6 (older)
Glyma13g11890.1	6 (older)
Glyma13g11940.8	6 (older)
Glyma13g12190.1	6 (older)
Glyma13g12080.1	6 (older)
Glyma13g12160.1	6 (older)
Glyma13g12210.1	6 (older)
Glyma13g12040.1	6 (older)
Glyma13g11940.4	6 (older)
Glyma13g11940.6	6 (older)
Glyma13g11940.3	6 (older)
Glyma13g12090.1	6 (older)
Glyma12g34550.2	7 (older)
Glyma12g34550.4	7 (older)
Glyma12g34550.3	7 (older)
Glyma12g34550.5	7 (older)
Glyma12g34570.2	7 (older)
Glyma12g34550.1	7 (older)
Glyma12g34570.1	7 (older)
Glyma10g29630.1	7 (older)
Glyma13g09530.1	7 (older)
Glyma05g33200.1	7 (older)
Glyma19g13060.1	7 (older)
Glyma06g08290.1	7 (older)
Glyma04g08220.2	7 (older)
Glyma04g08220.1	7 (older)
Glyma16g07800.1	7 (older)
Glyma13g36400.1	7 (older)
Glyma16g33400.1	7 (older)
Glyma15g03030.1	7 (older)
Glyma15g03030.2	7 (older)
Glyma13g42320.1	7 (older)
Glyma20g28460.2	7 (older)
Glyma13g18450.1	7 (older)
Glyma10g04280.1	7 (older)
Glyma20g28640.1	7 (older)
Glyma20g28460.1	7 (older)
Glyma19g34780.1	7 (older)
Glyma10g03390.1	7 (older)
Glyma02g16440.1	7 (older)
Glyma03g32020.2	7 (older)
Glyma10g03390.3	7 (older)
Glyma07g04950.1	1 (TF)
Glyma07g04950.2	1 (TF)
Glyma07g04950.3	1 (TF)
Glyma07g04950.4	1 (TF)
Glyma06g03380.1	1 (TF)
Glyma12g13160.1	1 (TF)
Glyma13g43780.1	1 (TF)
Glyma13g41410.2	1 (TF)
Glyma15g03990.2	1 (TF)
Glyma13g41410.1	1 (TF)
Glyma15g03990.1	1 (TF)
Glyma12g05370.1	1 (TF)
Glyma01g02390.2	1 (TF)
Glyma09g33590.2	1 (TF)
Glyma06g41620.1	1 (TF)
Glyma12g16560.1	1 (TF)
Glyma12g34300.1	1 (TF)
Glyma13g36260.1	1 (TF)
Glyma01g02390.1	1 (TF)
Glyma09g33590.1	1 (TF)
Glyma06g01240.1	1 (TF)
Glyma04g01210.1	1 (TF)
Glyma19g40390.1	1 (TF)
Glyma09g07960.1	1 (TF)
Glyma04g37290.1	1 (TF)
Glyma06g17780.1	1 (TF)
Glyma07g39820.1	1 (TF)
Glyma17g00950.1	1 (TF)
Glyma15g36170.1	1 (TF)
Glyma11g18960.1	1 (TF)
Glyma09g07960.2	1 (TF)
Glyma04g37290.2	1 (TF)
Glyma08g23250.2	1 (TF)
Glyma17g00250.2	1 (TF)
Glyma17g00250.1	1 (TF)
Glyma06g02880.2	1 (TF)
Glyma06g02880.1	1 (TF)
Glyma15g37450.1	1 (TF)
Glyma05g25960.1	1 (TF)
Glyma08g08900.1	1 (TF)
Glyma09g38590.1	1 (TF)
Glyma03g26100.1	1 (TF)
Glyma16g04930.1	1 (TF)
Glyma19g28250.1	1 (TF)
Glyma02g00320.1	1 (TF)
Glyma08g24500.1	1 (TF)
Glyma10g43440.1	1 (TF)
Glyma20g23370.1	1 (TF)
Glyma03g34850.2	1 (TF)
Glyma19g37540.1	1 (TF)
Glyma12g16560.2	1 (TF)
Glyma12g16560.3	1 (TF)
Glyma04g38740.2	1 (TF)
Glyma06g16250.2	1 (TF)
Glyma11g34830.2	1 (TF)
Glyma05g05450.1	1 (TF)
Glyma17g15730.1	1 (TF)
Glyma05g28140.2	1 (TF)
Glyma18g00810.1	1 (TF)
Glyma12g32130.2	1 (TF)
Glyma13g38340.1	1 (TF)
Glyma10g34050.2	1 (TF)
Glyma12g10790.1	1 (TF)
Glyma02g06240.1	1 (TF)
Glyma12g32130.1	1 (TF)
Glyma10g34050.1	1 (TF)
Glyma08g05630.1	1 (TF)
Glyma04g38740.1	1 (TF)
Glyma06g16250.1	1 (TF)
Glyma06g34850.2	1 (TF)
Glyma12g35680.1	1 (TF)
Glyma13g34740.1	1 (TF)
Glyma14g03900.1	1 (TF)
Glyma13g34740.2	1 (TF)
Glyma03g02240.1	1 (TF)
Glyma05g28140.1	1 (TF)
Glyma19g43580.1	1 (TF)
Glyma09g04220.1	1 (TF)
Glyma07g03180.2	1 (TF)
Glyma16g28200.2	1 (TF)
Glyma17g15820.1	1 (TF)
Glyma05g05490.1	1 (TF)
Glyma03g34850.1	1 (TF)
Glyma11g19480.1	1 (TF)
Glyma03g39490.1	1 (TF)
Glyma07g37190.2	1 (TF)
Glyma07g37190.1	1 (TF)
Glyma02g37980.1	1 (TF)
Glyma14g36150.1	1 (TF)
Glyma19g02610.1	1 (TF)
Glyma12g29010.1	1 (TF)
Glyma13g05380.1	1 (TF)
Glyma03g31640.1	2 (TF)
Glyma02g43500.1	2 (TF)
Glyma14g05470.1	2 (TF)
Glyma02g46340.1	2 (TF)
Glyma16g01500.2	2 (TF)
Glyma16g01500.4	2 (TF)
Glyma14g05470.2	2 (TF)
Glyma03g31510.1	2 (TF)
Glyma19g34360.1	2 (TF)
Glyma02g13860.1	2 (TF)
Glyma06g17330.1	2 (TF)
Glyma16g34010.1	2 (TF)
Glyma03g32260.2	2 (TF)
Glyma12g04380.2	2 (TF)
Glyma02g01600.1	2 (TF)
Glyma06g23240.1	2 (TF)
Glyma06g23240.4	2 (TF)
Glyma06g23240.5	2 (TF)
Glyma10g07950.1	2 (TF)
Glyma13g21730.1	2 (TF)
Glyma13g21730.2	2 (TF)
Glyma13g21730.3	2 (TF)
Glyma18g47730.1	2 (TF)
Glyma07g38450.1	2 (TF)
Glyma07g13900.1	2 (TF)
Glyma18g49190.1	2 (TF)
Glyma16g02310.2	2 (TF)
Glyma16g02310.3	2 (TF)
Glyma16g02310.4	2 (TF)
Glyma16g02310.5	2 (TF)
Glyma09g02040.2	2 (TF)
Glyma15g12940.2	2 (TF)
Glyma15g12940.3	2 (TF)
Glyma09g02040.1	2 (TF)
Glyma15g12940.1	2 (TF)
Glyma12g04380.1	2 (TF)
Glyma11g12170.1	2 (TF)
Glyma11g12180.1	2 (TF)
Glyma20g32760.1	2 (TF)
Glyma07g05720.2	2 (TF)
Glyma07g05720.3	2 (TF)
Glyma07g05720.4	2 (TF)
Glyma07g05720.5	2 (TF)
Glyma07g05720.1	2 (TF)
Glyma16g02310.1	2 (TF)
Glyma10g43190.1	2 (TF)
Glyma14g36190.2	2 (TF)
Glyma02g38030.1	2 (TF)
Glyma14g36190.1	2 (TF)
Glyma12g35920.1	2 (TF)
Glyma13g34470.1	2 (TF)
Glyma01g03060.1	2 (TF)
Glyma12g13320.1	3 (TF)
Glyma10g23440.1	3 (TF)
Glyma13g34920.1	3 (TF)
Glyma06g44430.1	3 (TF)
Glyma12g13310.1	3 (TF)
Glyma07g04790.1	3 (TF)
Glyma07g04790.2	3 (TF)
Glyma07g04790.3	3 (TF)
Glyma16g01370.1	3 (TF)
Glyma20g36790.1	3 (TF)
Glyma10g30440.3	3 (TF)
Glyma02g13860.2	3 (TF)
Glyma20g12250.2	3 (TF)
Glyma13g03700.1	3 (TF)
Glyma20g12250.1	3 (TF)
Glyma18g33520.1	3 (TF)
Glyma12g34420.1	3 (TF)
Glyma13g36120.1	3 (TF)
Glyma06g13960.1	3 (TF)
Glyma06g13960.2	3 (TF)
Glyma17g05340.1	3 (TF)
Glyma02g02630.1	3 (TF)
Glyma12g05890.1	3 (TF)
Glyma11g13910.1	3 (TF)
Glyma17g18310.1	3 (TF)
Glyma09g29800.1	3 (TF)
Glyma20g31870.1	3 (TF)
Glyma17g35620.1	3 (TF)
Glyma12g29030.1	3 (TF)
Glyma04g39140.1	3 (TF)
Glyma10g34130.1	3 (TF)
Glyma16g21590.2	3 (TF)
Glyma16g21590.1	3 (TF)
Glyma02g01160.1	3 (TF)
Glyma10g01210.1	3 (TF)
Glyma11g07140.1	3 (TF)
Glyma01g38090.1	3 (TF)
Glyma18g06110.1	3 (TF)
Glyma05g38060.1	3 (TF)
Glyma05g38060.2	3 (TF)
Glyma05g38060.3	3 (TF)
Glyma02g36510.1	3 (TF)
Glyma14g16700.1	3 (TF)
Glyma08g03540.1	3 (TF)
Glyma13g22060.1	4 (TF)
Glyma19g07220.2	4 (TF)
Glyma04g12950.3	4 (TF)
Glyma02g42960.2	4 (TF)
Glyma15g16260.1	4 (TF)
Glyma04g39510.1	4 (TF)
Glyma08g15350.1	4 (TF)
Glyma02g08840.1	4 (TF)
Glyma16g27950.1	4 (TF)
Glyma02g42960.1	4 (TF)
Glyma07g19220.1	4 (TF)
Glyma14g06080.1	4 (TF)
Glyma18g43750.1	4 (TF)
Glyma06g04490.1	4 (TF)
Glyma04g03070.1	4 (TF)
Glyma06g03110.1	4 (TF)
Glyma17g35860.1	4 (TF)
Glyma02g43240.1	4 (TF)
Glyma14g06290.1	4 (TF)
Glyma06g45680.1	4 (TF)
Glyma09g04630.1	4 (TF)
Glyma16g00950.1	4 (TF)
Glyma13g00950.1	4 (TF)
Glyma06g15340.1	4 (TF)
Glyma09g30060.1	4 (TF)
Glyma20g35280.1	4 (TF)
Glyma06g09650.1	4 (TF)
Glyma08g47240.1	4 (TF)
Glyma18g38490.1	4 (TF)
Glyma12g28550.1	4 (TF)
Glyma03g32740.1	4 (TF)
Glyma01g38650.2	4 (TF)
Glyma19g31050.2	4 (TF)
Glyma19g31050.3	4 (TF)
Glyma19g31050.4	4 (TF)
Glyma13g34460.1	4 (TF)
Glyma15g09020.1	4 (TF)
Glyma02g19870.1	4 (TF)
Glyma19g31050.1	4 (TF)
Glyma10g08370.1	4 (TF)
Glyma19g37910.1	4 (TF)
Glyma01g04980.1	4 (TF)
Glyma02g47380.1	4 (TF)
Glyma14g01360.1	4 (TF)
Glyma12g36540.1	4 (TF)
Glyma13g27230.1	4 (TF)
Glyma02g47380.2	4 (TF)
Glyma02g47380.3	4 (TF)
Glyma12g36540.2	4 (TF)
Glyma12g36540.3	4 (TF)
Glyma12g36540.4	4 (TF)
Glyma12g36540.5	4 (TF)
Glyma13g27230.2	4 (TF)
Glyma05g31410.1	4 (TF)
Glyma08g14630.1	4 (TF)
Glyma08g32760.1	4 (TF)
Glyma11g15160.2	4 (TF)
Glyma04g02060.1	4 (TF)
Glyma06g02160.1	4 (TF)
Glyma08g32750.1	4 (TF)
Glyma16g00970.1	4 (TF)
Glyma06g09530.1	4 (TF)
Glyma13g16510.1	4 (TF)
Glyma17g06160.1	4 (TF)
Glyma01g39260.1	4 (TF)
Glyma20g29610.1	4 (TF)
Glyma11g06640.1	4 (TF)
Glyma01g38650.1	4 (TF)
Glyma01g01610.2	4 (TF)
Glyma01g01610.1	4 (TF)
Glyma09g34220.1	4 (TF)
Glyma12g15420.1	4 (TF)
Glyma04g04490.1	4 (TF)
Glyma07g05960.1	4 (TF)
Glyma16g02570.1	4 (TF)
Glyma07g15850.1	4 (TF)
Glyma03g19030.1	4 (TF)
Glyma04g42800.2	4 (TF)
Glyma04g42800.3	4 (TF)
Glyma13g39090.1	4 (TF)
Glyma02g26480.1	4 (TF)
Glyma07g35630.1	4 (TF)
Glyma20g04400.1	4 (TF)
Glyma13g35550.1	4 (TF)
Glyma04g42800.1	4 (TF)
Glyma06g11970.1	4 (TF)
Glyma14g24220.1	4 (TF)
Glyma20g26700.1	4 (TF)
Glyma05g24130.1	4 (TF)
Glyma19g07220.1	4 (TF)
Glyma08g25610.1	4 (TF)
Glyma11g15160.1	4 (TF)
Glyma04g04880.1	4 (TF)
Glyma06g04980.1	4 (TF)
Glyma06g04980.2	4 (TF)
Glyma15g11680.1	4 (TF)
Glyma01g33370.1	4 (TF)
Glyma03g03500.1	4 (TF)
Glyma13g33990.1	4 (TF)
Glyma04g36500.1	4 (TF)
Glyma20g26940.1	4 (TF)
Glyma06g03630.1	4 (TF)
Glyma06g44440.1	4 (TF)
Glyma12g13300.1	4 (TF)
Glyma12g33320.1	4 (TF)
Glyma19g29610.1	4 (TF)
Glyma17g34670.1	4 (TF)
Glyma06g09970.1	4 (TF)
Glyma06g47830.1	5 (TF)
Glyma04g12950.1	5 (TF)
Glyma04g12950.2	5 (TF)
Glyma06g47830.2	5 (TF)
Glyma06g47830.3	5 (TF)
Glyma03g42450.2	5 (TF)
Glyma14g34070.1	5 (TF)
Glyma16g01500.3	5 (TF)
Glyma01g39540.1	5 (TF)
Glyma03g42450.1	5 (TF)
Glyma15g08360.1	5 (TF)
Glyma14g02360.1	5 (TF)
Glyma13g31010.1	5 (TF)
Glyma16g01500.1	5 (TF)
Glyma17g07010.1	5 (TF)
Glyma07g09690.1	5 (TF)
Glyma01g04890.2	5 (TF)
Glyma06g20000.1	5 (TF)
Glyma12g15410.1	5 (TF)
Glyma19g35010.3	5 (TF)
Glyma13g33380.2	5 (TF)
Glyma13g33480.2	5 (TF)
Glyma03g28320.2	5 (TF)
Glyma01g04980.2	5 (TF)
Glyma01g04980.3	5 (TF)
Glyma02g02470.1	5 (TF)
Glyma02g02470.2	5 (TF)
Glyma12g03690.2	5 (TF)
Glyma12g03690.3	5 (TF)
Glyma12g03690.4	5 (TF)
Glyma12g03690.5	5 (TF)
Glyma12g03690.6	5 (TF)
Glyma11g11540.2	5 (TF)
Glyma11g11540.3	5 (TF)
Glyma03g28320.1	5 (TF)
Glyma12g03690.1	5 (TF)
Glyma11g11540.1	5 (TF)
Glyma03g39910.1	5 (TF)
Glyma19g42460.1	5 (TF)
Glyma06g06710.1	5 (TF)
Glyma04g06620.2	5 (TF)
Glyma04g06620.1	5 (TF)
Glyma06g06700.1	5 (TF)
Glyma09g37850.1	5 (TF)
Glyma18g48620.1	5 (TF)
Glyma13g30280.1	5 (TF)
Glyma09g38050.2	5 (TF)
Glyma18g48340.1	5 (TF)
Glyma05g32180.2	5 (TF)
Glyma11g15040.2	5 (TF)
Glyma12g07010.2	5 (TF)
Glyma13g40930.2	5 (TF)
Glyma10g38240.1	5 (TF)
Glyma09g26510.1	5 (TF)
Glyma16g32070.1	5 (TF)
Glyma01g04890.1	5 (TF)
Glyma07g14270.1	5 (TF)
Glyma06g42890.1	5 (TF)
Glyma06g42900.1	5 (TF)
Glyma05g04950.1	5 (TF)
Glyma09g38050.1	5 (TF)
Glyma05g21220.1	5 (TF)
Glyma12g35000.2	5 (TF)
Glyma20g33390.1	5 (TF)
Glyma12g35000.1	5 (TF)
Glyma09g32870.2	5 (TF)
Glyma09g32870.1	5 (TF)
Glyma11g15040.1	5 (TF)
Glyma12g07010.1	5 (TF)
Glyma13g40930.1	5 (TF)
Glyma19g26560.1	5 (TF)
Glyma11g14450.2	5 (TF)
Glyma11g14450.1	5 (TF)
Glyma02g32370.1	5 (TF)
Glyma10g15700.1	5 (TF)
Glyma10g01780.2	5 (TF)
Glyma10g00360.1	5 (TF)
Glyma10g01780.1	5 (TF)
Glyma04g03030.1	5 (TF)
Glyma06g03070.1	5 (TF)
Glyma04g40150.1	5 (TF)
Glyma06g14690.1	5 (TF)
Glyma13g00380.1	5 (TF)
Glyma17g29800.2	5 (TF)
Glyma13g04630.1	5 (TF)
Glyma12g30920.1	5 (TF)
Glyma13g21960.1	5 (TF)
Glyma12g30920.2	5 (TF)
Glyma11g17940.1	5 (TF)
Glyma11g17950.1	5 (TF)
Glyma17g29490.1	5 (TF)
Glyma17g29510.1	5 (TF)
Glyma17g10190.1	5 (TF)
Glyma19g35010.1	5 (TF)
Glyma17g29800.1	5 (TF)
Glyma01g00820.1	5 (TF)
Glyma05g36110.1	5 (TF)
Glyma07g15240.1	5 (TF)
Glyma03g01030.1	5 (TF)
Glyma07g31600.1	5 (TF)
Glyma01g39520.2	6 (TF)
Glyma04g11290.1	6 (TF)
Glyma06g11010.1	6 (TF)
Glyma13g01930.1	6 (TF)
Glyma14g34590.1	6 (TF)
Glyma09g08330.1	6 (TF)
Glyma15g19910.1	6 (TF)
Glyma13g17250.1	6 (TF)
Glyma17g05240.1	6 (TF)
Glyma01g39520.1	6 (TF)
Glyma11g05720.1	6 (TF)
Glyma05g18170.1	6 (TF)
Glyma17g17010.1	6 (TF)
Glyma20g36600.2	6 (TF)
Glyma05g30940.2	6 (TF)
Glyma08g14130.2	6 (TF)
Glyma11g37920.2	6 (TF)
Glyma11g37920.3	6 (TF)
Glyma20g32480.2	6 (TF)
Glyma13g43050.1	6 (TF)
Glyma15g02350.1	6 (TF)
Glyma13g17750.1	6 (TF)
Glyma17g04760.1	6 (TF)
Glyma13g43800.1	6 (TF)
Glyma05g38540.2	6 (TF)
Glyma05g38540.3	6 (TF)
Glyma06g17320.2	6 (TF)
Glyma08g01100.2	6 (TF)
Glyma08g01100.3	6 (TF)
Glyma13g17750.2	6 (TF)
Glyma13g17750.3	6 (TF)
Glyma17g04760.2	6 (TF)
Glyma15g01550.2	6 (TF)
Glyma15g01550.6	6 (TF)
Glyma11g13220.2	6 (TF)
Glyma11g13220.3	6 (TF)
Glyma11g13220.1	6 (TF)
Glyma11g13210.1	6 (TF)
Glyma12g05250.1	6 (TF)
Glyma17g37580.1	6 (TF)
Glyma13g40030.1	6 (TF)
Glyma04g37760.1	6 (TF)
Glyma05g38540.1	6 (TF)
Glyma06g17320.1	6 (TF)
Glyma08g01100.1	6 (TF)
Glyma08g36590.1	6 (TF)
Glyma06g35330.1	6 (TF)
Glyma07g12160.2	6 (TF)
Glyma07g12160.3	6 (TF)
Glyma09g30040.2	6 (TF)
Glyma09g30040.3	6 (TF)
Glyma06g03700.1	6 (TF)
Glyma03g27860.1	6 (TF)
Glyma07g02050.1	6 (TF)
Glyma12g04440.1	6 (TF)
Glyma19g30680.1	6 (TF)
Glyma11g12240.1	6 (TF)
Glyma03g37790.1	6 (TF)
Glyma13g25860.1	6 (TF)
Glyma02g44220.1	6 (TF)
Glyma14g04550.1	6 (TF)
Glyma18g05080.1	6 (TF)
Glyma18g05090.1	6 (TF)
Glyma18g40060.1	6 (TF)
Glyma18g40060.2	6 (TF)
Glyma07g12150.2	6 (TF)
Glyma07g12150.3	6 (TF)
Glyma09g30050.2	6 (TF)
Glyma07g12160.1	6 (TF)
Glyma09g30040.1	6 (TF)
Glyma07g12150.1	6 (TF)
Glyma09g30050.1	6 (TF)
Glyma11g02330.4	6 (TF)
Glyma05g38180.2	6 (TF)
Glyma05g38180.3	6 (TF)
Glyma05g38180.4	6 (TF)
Glyma05g38180.5	6 (TF)
Glyma02g37510.1	6 (TF)
Glyma14g35810.1	6 (TF)
Glyma12g09990.1	6 (TF)
Glyma01g35890.1	6 (TF)
Glyma03g40520.1	6 (TF)
Glyma19g43180.1	6 (TF)
Glyma13g29430.2	6 (TF)
Glyma15g06560.1	6 (TF)
Glyma13g32750.1	6 (TF)
Glyma13g29430.1	6 (TF)
Glyma15g09620.1	6 (TF)
Glyma15g06560.2	6 (TF)
Glyma15g06560.3	6 (TF)
Glyma13g32750.2	6 (TF)
Glyma13g32750.3	6 (TF)
Glyma13g32750.4	6 (TF)
Glyma13g32750.5	6 (TF)
Glyma07g39650.2	6 (TF)
Glyma06g12700.1	6 (TF)
Glyma07g39650.1	6 (TF)
Glyma17g01150.1	6 (TF)
Glyma17g16930.2	6 (TF)
Glyma08g02550.1	6 (TF)
Glyma05g23150.1	6 (TF)
Glyma17g16930.1	6 (TF)
Glyma05g30940.1	6 (TF)
Glyma08g14130.1	6 (TF)
Glyma11g37920.1	6 (TF)
Glyma01g41580.1	6 (TF)
Glyma11g03850.1	6 (TF)
Glyma01g43040.1	6 (TF)
Glyma11g18290.1	6 (TF)
Glyma11g36890.2	6 (TF)
Glyma11g36890.3	6 (TF)
Glyma11g36890.4	6 (TF)
Glyma04g43640.2	6 (TF)
Glyma04g43640.3	6 (TF)
Glyma06g48270.2	6 (TF)
Glyma06g48270.3	6 (TF)
Glyma02g03020.2	6 (TF)
Glyma07g05410.2	6 (TF)
Glyma07g05410.3	6 (TF)
Glyma16g01980.2	6 (TF)
Glyma16g01980.3	6 (TF)
Glyma16g01980.4	6 (TF)
Glyma03g42260.2	6 (TF)
Glyma03g42260.3	6 (TF)
Glyma03g42260.4	6 (TF)
Glyma15g12930.2	6 (TF)
Glyma01g04530.1	6 (TF)
Glyma02g03020.1	6 (TF)
Glyma05g01640.1	6 (TF)
Glyma03g28050.1	6 (TF)
Glyma07g05410.1	6 (TF)
Glyma16g01980.1	6 (TF)
Glyma03g42260.1	6 (TF)
Glyma19g45030.1	6 (TF)
Glyma02g15320.1	6 (TF)
Glyma07g33130.1	6 (TF)
Glyma09g02030.1	6 (TF)
Glyma15g12930.1	6 (TF)
Glyma04g42590.1	6 (TF)
Glyma07g04210.1	6 (TF)
Glyma16g00920.1	6 (TF)
Glyma18g46480.1	6 (TF)
Glyma01g18780.1	6 (TF)
Glyma04g34530.1	6 (TF)
Glyma18g53950.1	6 (TF)
Glyma08g02810.1	6 (TF)
Glyma13g43050.2	6 (TF)
Glyma15g02350.2	6 (TF)
Glyma13g19870.2	6 (TF)
Glyma11g13210.2	6 (TF)
Glyma12g05250.2	6 (TF)
Glyma12g05250.3	6 (TF)
Glyma13g06730.2	6 (TF)
Glyma19g04320.2	6 (TF)
Glyma09g27000.1	6 (TF)
Glyma02g45730.2	6 (TF)
Glyma02g45730.3	6 (TF)
Glyma14g03100.2	6 (TF)
Glyma14g02290.1	6 (TF)
Glyma03g27180.2	6 (TF)
Glyma03g27180.3	6 (TF)
Glyma03g27180.1	6 (TF)
Glyma07g14610.1	6 (TF)
Glyma11g36980.1	6 (TF)
Glyma05g38180.1	6 (TF)
Glyma18g00800.1	6 (TF)
Glyma08g11120.1	6 (TF)
Glyma02g45730.1	6 (TF)
Glyma14g03100.1	6 (TF)
Glyma08g27670.1	6 (TF)
Glyma13g06730.1	6 (TF)
Glyma19g04320.1	6 (TF)
Glyma13g29510.1	6 (TF)
Glyma15g09500.1	6 (TF)
Glyma11g36890.1	6 (TF)
Glyma04g43640.1	6 (TF)
Glyma06g48270.1	6 (TF)
Glyma18g50900.1	6 (TF)
Glyma10g30650.1	6 (TF)
Glyma20g36960.1	6 (TF)
Glyma06g46640.4	6 (TF)
Glyma14g16680.2	6 (TF)
Glyma14g16680.3	6 (TF)
Glyma06g46640.1	6 (TF)
Glyma14g16680.1	6 (TF)
Glyma14g24450.1	6 (TF)
Glyma07g36460.1	6 (TF)
Glyma17g04140.1	6 (TF)
Glyma08g22910.2	6 (TF)
Glyma08g22910.3	6 (TF)
Glyma07g03180.1	6 (TF)
Glyma08g22910.1	6 (TF)
Glyma10g29090.1	6 (TF)
Glyma20g38230.1	6 (TF)
Glyma08g19520.3	6 (TF)
Glyma08g19520.4	6 (TF)
Glyma11g07410.2	6 (TF)
Glyma15g05490.1	6 (TF)
Glyma11g07410.1	6 (TF)
Glyma01g37940.1	6 (TF)
Glyma02g15920.2	6 (TF)
Glyma02g15920.3	6 (TF)
Glyma18g22730.1	6 (TF)
Glyma18g37630.1	6 (TF)
Glyma02g15920.1	6 (TF)
Glyma10g03820.1	6 (TF)
Glyma19g37840.1	6 (TF)
Glyma15g03400.1	6 (TF)
Glyma12g30600.1	6 (TF)
Glyma04g04760.1	6 (TF)
Glyma06g04840.1	6 (TF)
Glyma14g09760.1	6 (TF)
Glyma03g33070.1	6 (TF)
Glyma15g04570.1	6 (TF)
Glyma19g35770.1	6 (TF)
Glyma10g29390.1	6 (TF)
Glyma10g35070.1	6 (TF)
Glyma20g32480.1	6 (TF)
Glyma20g37900.1	6 (TF)
Glyma12g36600.1	6 (TF)
Glyma13g27280.1	6 (TF)
Glyma02g46610.1	6 (TF)
Glyma06g05300.1	6 (TF)
Glyma04g01090.2	6 (TF)
Glyma02g05710.1	6 (TF)
Glyma04g01090.1	6 (TF)
Glyma06g01110.1	6 (TF)
Glyma11g20480.1	6 (TF)
Glyma03g40930.2	7 (TF)
Glyma15g08370.1	7 (TF)
Glyma17g15460.1	7 (TF)
Glyma02g01960.1	7 (TF)
Glyma11g03900.1	7 (TF)
Glyma14g27060.1	7 (TF)
Glyma13g30990.1	7 (TF)
Glyma09g36840.1	7 (TF)
Glyma12g26780.1	7 (TF)
Glyma12g35550.1	7 (TF)
Glyma05g05130.1	7 (TF)
Glyma12g32400.1	7 (TF)
Glyma13g38030.1	7 (TF)
Glyma06g35710.1	7 (TF)
Glyma06g40010.1	7 (TF)
Glyma10g07000.1	7 (TF)
Glyma05g05140.1	7 (TF)
Glyma06g09100.2	7 (TF)
Glyma04g09000.1	7 (TF)
Glyma19g34380.1	7 (TF)
Glyma03g37780.1	7 (TF)
Glyma10g01640.1	7 (TF)
Glyma11g06870.1	7 (TF)
Glyma11g18460.1	7 (TF)
Glyma12g09830.1	7 (TF)
Glyma14g01990.2	7 (TF)
Glyma04g02860.1	7 (TF)
Glyma01g38450.1	7 (TF)
Glyma01g40450.1	7 (TF)
Glyma11g04840.1	7 (TF)
Glyma13g21860.1	7 (TF)
Glyma06g46590.1	7 (TF)
Glyma11g05550.1	7 (TF)
Glyma01g39740.1	7 (TF)
Glyma06g04010.1	7 (TF)
Glyma18g39760.1	7 (TF)
Glyma18g39760.2	7 (TF)
Glyma15g15250.1	7 (TF)
Glyma17g37410.1	7 (TF)
Glyma06g36140.1	7 (TF)
Glyma12g27330.1	7 (TF)
Glyma03g40930.1	7 (TF)
Glyma09g06980.1	7 (TF)
Glyma15g18250.1	7 (TF)
Glyma03g35180.1	7 (TF)
Glyma04g06240.1	7 (TF)
Glyma06g06300.1	7 (TF)
Glyma03g35180.2	7 (TF)
Glyma17g35430.1	7 (TF)
Glyma14g01990.1	7 (TF)
Glyma04g05290.1	7 (TF)
Glyma07g40190.1	7 (TF)
