# Supplementary material for: Using RNA-Seq to Profile Soybean Seed Development from Fertilization to Maturity
Source: PLoS One. 2013 Mar 15;8(3):e59270. doi: 10.1371/journal.pone.0059270 (PMC3598657; doi:10.1371/journal.pone.0059270)
Supplement: Table S2 — Selected gene models annotated as storage proteins and transcription factors. (XLSX) [file pone.0059270.s005.xlsx]

## Sheet: Sheet1
Table S2. Selected gene models annotated as storage proteins and transcription factors.
Gene models depicted in parts of Figures 2 and 4 (storage proteins, transcription factors) are listed, along with the figure in which they are shown.
A general annotation for each gene model is also listed.
Model	Annotation	Note
Glyma02g16440.1	beta-conglycinin	Shown in Figures 2A, 2B, 2C, and 2D as black lines
Glyma10g03390.1	beta-conglycinin	Shown in Figures 2A, 2B, 2C, and 2D as black lines
Glyma10g03390.2	beta-conglycinin	Shown in Figures 2A, 2B, 2C, and 2D as black lines
Glyma10g03390.3	beta-conglycinin	Shown in Figures 2A, 2B, 2C, and 2D as black lines
Glyma10g39150.1	beta-conglycinin	Shown in Figures 2A, 2B, 2C, and 2D as black lines
Glyma10g39160.1	beta-conglycinin	Shown in Figures 2A, 2B, 2C, and 2D as black lines
Glyma10g39170.1	beta-conglycinin	Shown in Figures 2A, 2B, 2C, and 2D as black lines
Glyma10g39170.2	beta-conglycinin	Shown in Figures 2A, 2B, 2C, and 2D as black lines
Glyma20g28460.1	beta-conglycinin	Shown in Figures 2A, 2B, 2C, and 2D as black lines
Glyma20g28460.2	beta-conglycinin	Shown in Figures 2A, 2B, 2C, and 2D as black lines
Glyma20g28640.1	beta-conglycinin	Shown in Figures 2A, 2B, 2C, and 2D as black lines
Glyma20g28650.1	beta-conglycinin	Shown in Figures 2A, 2B, 2C, and 2D as black lines
Glyma20g28650.2	beta-conglycinin	Shown in Figures 2A, 2B, 2C, and 2D as black lines
Glyma20g28660.1	beta-conglycinin	Shown in Figures 2A, 2B, 2C, and 2D as black lines
Glyma03g32020.1	glycinin	Shown in Figures 2A, 2B, 2C, and 2D as pink lines
Glyma03g32020.2	glycinin	Shown in Figures 2A, 2B, 2C, and 2D as pink lines
Glyma03g32030.1	glycinin	Shown in Figures 2A, 2B, 2C, and 2D as pink lines
Glyma10g04280.1	glycinin	Shown in Figures 2A, 2B, 2C, and 2D as pink lines
Glyma13g18450.1	glycinin	Shown in Figures 2A, 2B, 2C, and 2D as pink lines
Glyma19g34780.1	glycinin	Shown in Figures 2A, 2B, 2C, and 2D as pink lines
Glyma01g29630.1	omega-3 fatty acid desaturase	Shown in Figures 2E and 2F as pink lines
Glyma01g29630.2	omega-3 fatty acid desaturase	Shown in Figures 2E and 2F as pink lines
Glyma02g39230.1	omega-3 fatty acid desaturase	Shown in Figures 2E and 2F as pink lines
Glyma03g07570.1	omega-3 fatty acid desaturase	Shown in Figures 2E and 2F as pink lines
Glyma07g18350.1	omega-3 fatty acid desaturase	Shown in Figures 2E and 2F as pink lines
Glyma14g37350.1	omega-3 fatty acid desaturase	Shown in Figures 2E and 2F as pink lines
Glyma14g37350.2	omega-3 fatty acid desaturase	Shown in Figures 2E and 2F as pink lines
Glyma18g06950.1	omega-3 fatty acid desaturase	Shown in Figures 2E and 2F as pink lines
Glyma18g43210.1	omega-3 fatty acid desaturase	Shown in Figures 2E and 2F as pink lines
Glyma03g30070.1	omega-6 fatty acid desaturase	Shown in Figures 2E and 2F as black lines
Glyma03g30070.2	omega-6 fatty acid desaturase	Shown in Figures 2E and 2F as black lines
Glyma06g38430.1	omega-6 fatty acid desaturase	Shown in Figures 2E and 2F as black lines
Glyma09g14360.1	omega-6 fatty acid desaturase	Shown in Figures 2E and 2F as black lines
Glyma10g20450.1	omega-6 fatty acid desaturase	Shown in Figures 2E and 2F as black lines
Glyma10g42470.1	omega-6 fatty acid desaturase	Shown in Figures 2E and 2F as black lines
Glyma15g23200.1	omega-6 fatty acid desaturase	Shown in Figures 2E and 2F as black lines
Glyma19g32930.1	omega-6 fatty acid desaturase	Shown in Figures 2E and 2F as black lines
Glyma19g32940.1	omega-6 fatty acid desaturase	Shown in Figures 2E and 2F as black lines
Glyma20g24530.1	omega-6 fatty acid desaturase	Shown in Figures 2E and 2F as black lines
Glyma20g24530.2	omega-6 fatty acid desaturase	Shown in Figures 2E and 2F as black lines
Glyma20g24530.3	omega-6 fatty acid desaturase	Shown in Figures 2E and 2F as black lines
Glyma20g24530.4	omega-6 fatty acid desaturase	Shown in Figures 2E and 2F as black lines
Glyma20g24530.5	omega-6 fatty acid desaturase	Shown in Figures 2E and 2F as black lines
Glyma01g39520.1	AP2/ERF/EREBP (ethylene responsive) transcription factor	Shown in Figures 4E and 4F
Glyma01g39520.2	AP2/ERF/EREBP (ethylene responsive) transcription factor	Shown in Figures 4E and 4F
Glyma01g39540.1	AP2/ERF/EREBP (ethylene responsive) transcription factor	Shown in Figures 4E and 4F
Glyma02g01960.1	AP2/ERF/EREBP (ethylene responsive) transcription factor	Shown in Figures 4E and 4F
Glyma02g08840.1	AP2/ERF/EREBP (ethylene responsive) transcription factor	Shown in Figures 4E and 4F
Glyma02g42960.1	AP2/ERF/EREBP (ethylene responsive) transcription factor	Shown in Figures 4E and 4F
Glyma02g42960.2	AP2/ERF/EREBP (ethylene responsive) transcription factor	Shown in Figures 4E and 4F
Glyma02g43240.1	AP2/ERF/EREBP (ethylene responsive) transcription factor	Shown in Figures 4E and 4F
Glyma02g43500.1	AP2/ERF/EREBP (ethylene responsive) transcription factor	Shown in Figures 4E and 4F
Glyma02g46340.1	AP2/ERF/EREBP (ethylene responsive) transcription factor	Shown in Figures 4E and 4F
Glyma03g31640.1	AP2/ERF/EREBP (ethylene responsive) transcription factor	Shown in Figures 4E and 4F
Glyma03g42450.1	AP2/ERF/EREBP (ethylene responsive) transcription factor	Shown in Figures 4E and 4F
Glyma03g42450.2	AP2/ERF/EREBP (ethylene responsive) transcription factor	Shown in Figures 4E and 4F
Glyma04g03070.1	AP2/ERF/EREBP (ethylene responsive) transcription factor	Shown in Figures 4E and 4F
Glyma04g11290.1	AP2/ERF/EREBP (ethylene responsive) transcription factor	Shown in Figures 4E and 4F
Glyma04g39510.1	AP2/ERF/EREBP (ethylene responsive) transcription factor	Shown in Figures 4E and 4F
Glyma05g05130.1	AP2/ERF/EREBP (ethylene responsive) transcription factor	Shown in Figures 4E and 4F
Glyma05g05140.1	AP2/ERF/EREBP (ethylene responsive) transcription factor	Shown in Figures 4E and 4F
Glyma05g18170.1	AP2/ERF/EREBP (ethylene responsive) transcription factor	Shown in Figures 4E and 4F
Glyma06g03110.1	AP2/ERF/EREBP (ethylene responsive) transcription factor	Shown in Figures 4E and 4F
Glyma06g04490.1	AP2/ERF/EREBP (ethylene responsive) transcription factor	Shown in Figures 4E and 4F
Glyma06g11010.1	AP2/ERF/EREBP (ethylene responsive) transcription factor	Shown in Figures 4E and 4F
Glyma06g15340.1	AP2/ERF/EREBP (ethylene responsive) transcription factor	Shown in Figures 4E and 4F
Glyma06g35710.1	AP2/ERF/EREBP (ethylene responsive) transcription factor	Shown in Figures 4E and 4F
Glyma06g40010.1	AP2/ERF/EREBP (ethylene responsive) transcription factor	Shown in Figures 4E and 4F
Glyma06g44430.1	AP2/ERF/EREBP (ethylene responsive) transcription factor	Shown in Figures 4E and 4F
Glyma06g45680.1	AP2/ERF/EREBP (ethylene responsive) transcription factor	Shown in Figures 4E and 4F
Glyma07g04950.1	AP2/ERF/EREBP (ethylene responsive) transcription factor	Shown in Figures 4E and 4F
Glyma07g04950.2	AP2/ERF/EREBP (ethylene responsive) transcription factor	Shown in Figures 4E and 4F
Glyma07g04950.3	AP2/ERF/EREBP (ethylene responsive) transcription factor	Shown in Figures 4E and 4F
Glyma07g04950.4	AP2/ERF/EREBP (ethylene responsive) transcription factor	Shown in Figures 4E and 4F
Glyma07g19220.1	AP2/ERF/EREBP (ethylene responsive) transcription factor	Shown in Figures 4E and 4F
Glyma08g15350.1	AP2/ERF/EREBP (ethylene responsive) transcription factor	Shown in Figures 4E and 4F
Glyma09g04630.1	AP2/ERF/EREBP (ethylene responsive) transcription factor	Shown in Figures 4E and 4F
Glyma09g08330.1	AP2/ERF/EREBP (ethylene responsive) transcription factor	Shown in Figures 4E and 4F
Glyma09g36840.1	AP2/ERF/EREBP (ethylene responsive) transcription factor	Shown in Figures 4E and 4F
Glyma10g07000.1	AP2/ERF/EREBP (ethylene responsive) transcription factor	Shown in Figures 4E and 4F
Glyma10g23440.1	AP2/ERF/EREBP (ethylene responsive) transcription factor	Shown in Figures 4E and 4F
Glyma11g03900.1	AP2/ERF/EREBP (ethylene responsive) transcription factor	Shown in Figures 4E and 4F
Glyma11g05720.1	AP2/ERF/EREBP (ethylene responsive) transcription factor	Shown in Figures 4E and 4F
Glyma12g13310.1	AP2/ERF/EREBP (ethylene responsive) transcription factor	Shown in Figures 4E and 4F
Glyma12g13320.1	AP2/ERF/EREBP (ethylene responsive) transcription factor	Shown in Figures 4E and 4F
Glyma12g26780.1	AP2/ERF/EREBP (ethylene responsive) transcription factor	Shown in Figures 4E and 4F
Glyma12g32400.1	AP2/ERF/EREBP (ethylene responsive) transcription factor	Shown in Figures 4E and 4F
Glyma12g35550.1	AP2/ERF/EREBP (ethylene responsive) transcription factor	Shown in Figures 4E and 4F
Glyma13g00950.1	AP2/ERF/EREBP (ethylene responsive) transcription factor	Shown in Figures 4E and 4F
Glyma13g01930.1	AP2/ERF/EREBP (ethylene responsive) transcription factor	Shown in Figures 4E and 4F
Glyma13g17250.1	AP2/ERF/EREBP (ethylene responsive) transcription factor	Shown in Figures 4E and 4F
Glyma13g30990.1	AP2/ERF/EREBP (ethylene responsive) transcription factor	Shown in Figures 4E and 4F
Glyma13g31010.1	AP2/ERF/EREBP (ethylene responsive) transcription factor	Shown in Figures 4E and 4F
Glyma13g34920.1	AP2/ERF/EREBP (ethylene responsive) transcription factor	Shown in Figures 4E and 4F
Glyma13g38030.1	AP2/ERF/EREBP (ethylene responsive) transcription factor	Shown in Figures 4E and 4F
Glyma14g02360.1	AP2/ERF/EREBP (ethylene responsive) transcription factor	Shown in Figures 4E and 4F
Glyma14g05470.1	AP2/ERF/EREBP (ethylene responsive) transcription factor	Shown in Figures 4E and 4F
Glyma14g05470.2	AP2/ERF/EREBP (ethylene responsive) transcription factor	Shown in Figures 4E and 4F
Glyma14g06080.1	AP2/ERF/EREBP (ethylene responsive) transcription factor	Shown in Figures 4E and 4F
Glyma14g06290.1	AP2/ERF/EREBP (ethylene responsive) transcription factor	Shown in Figures 4E and 4F
Glyma14g27060.1	AP2/ERF/EREBP (ethylene responsive) transcription factor	Shown in Figures 4E and 4F
Glyma14g34070.1	AP2/ERF/EREBP (ethylene responsive) transcription factor	Shown in Figures 4E and 4F
Glyma14g34590.1	AP2/ERF/EREBP (ethylene responsive) transcription factor	Shown in Figures 4E and 4F
Glyma15g08360.1	AP2/ERF/EREBP (ethylene responsive) transcription factor	Shown in Figures 4E and 4F
Glyma15g08370.1	AP2/ERF/EREBP (ethylene responsive) transcription factor	Shown in Figures 4E and 4F
Glyma15g16260.1	AP2/ERF/EREBP (ethylene responsive) transcription factor	Shown in Figures 4E and 4F
Glyma15g19910.1	AP2/ERF/EREBP (ethylene responsive) transcription factor	Shown in Figures 4E and 4F
Glyma16g00950.1	AP2/ERF/EREBP (ethylene responsive) transcription factor	Shown in Figures 4E and 4F
Glyma16g01500.1	AP2/ERF/EREBP (ethylene responsive) transcription factor	Shown in Figures 4E and 4F
Glyma16g01500.2	AP2/ERF/EREBP (ethylene responsive) transcription factor	Shown in Figures 4E and 4F
Glyma16g01500.3	AP2/ERF/EREBP (ethylene responsive) transcription factor	Shown in Figures 4E and 4F
Glyma16g01500.4	AP2/ERF/EREBP (ethylene responsive) transcription factor	Shown in Figures 4E and 4F
Glyma16g27950.1	AP2/ERF/EREBP (ethylene responsive) transcription factor	Shown in Figures 4E and 4F
Glyma17g05240.1	AP2/ERF/EREBP (ethylene responsive) transcription factor	Shown in Figures 4E and 4F
Glyma17g07010.1	AP2/ERF/EREBP (ethylene responsive) transcription factor	Shown in Figures 4E and 4F
Glyma17g15460.1	AP2/ERF/EREBP (ethylene responsive) transcription factor	Shown in Figures 4E and 4F
Glyma17g17010.1	AP2/ERF/EREBP (ethylene responsive) transcription factor	Shown in Figures 4E and 4F
Glyma17g35860.1	AP2/ERF/EREBP (ethylene responsive) transcription factor	Shown in Figures 4E and 4F
Glyma18g43750.1	AP2/ERF/EREBP (ethylene responsive) transcription factor	Shown in Figures 4E and 4F
Glyma02g26480.1	No Apical Meristem (NAM/NAC) transcription factor	Shown in Figures 4G and 4H
Glyma04g34530.1	No Apical Meristem (NAM/NAC) transcription factor	Shown in Figures 4G and 4H
Glyma04g39140.1	No Apical Meristem (NAM/NAC) transcription factor	Shown in Figures 4G and 4H
Glyma04g42800.1	No Apical Meristem (NAM/NAC) transcription factor	Shown in Figures 4G and 4H
Glyma04g42800.2	No Apical Meristem (NAM/NAC) transcription factor	Shown in Figures 4G and 4H
Glyma04g42800.3	No Apical Meristem (NAM/NAC) transcription factor	Shown in Figures 4G and 4H
Glyma06g11970.1	No Apical Meristem (NAM/NAC) transcription factor	Shown in Figures 4G and 4H
Glyma07g35630.1	No Apical Meristem (NAM/NAC) transcription factor	Shown in Figures 4G and 4H
Glyma10g34130.1	No Apical Meristem (NAM/NAC) transcription factor	Shown in Figures 4G and 4H
Glyma12g35000.1	No Apical Meristem (NAM/NAC) transcription factor	Shown in Figures 4G and 4H
Glyma12g35000.2	No Apical Meristem (NAM/NAC) transcription factor	Shown in Figures 4G and 4H
Glyma13g35550.1	No Apical Meristem (NAM/NAC) transcription factor	Shown in Figures 4G and 4H
Glyma13g39090.1	No Apical Meristem (NAM/NAC) transcription factor	Shown in Figures 4G and 4H
Glyma14g24220.1	No Apical Meristem (NAM/NAC) transcription factor	Shown in Figures 4G and 4H
Glyma18g53950.1	No Apical Meristem (NAM/NAC) transcription factor	Shown in Figures 4G and 4H
Glyma20g04400.1	No Apical Meristem (NAM/NAC) transcription factor	Shown in Figures 4G and 4H
Glyma20g33390.1	No Apical Meristem (NAM/NAC) transcription factor	Shown in Figures 4G and 4H
